# Supplementary material for: Pleiotrophin Interaction with Synthetic Glycosaminoglycan Mimetics
Source: Pharmaceuticals (Basel). 2022 Apr 19;15(5):496. doi: 10.3390/ph15050496 (PMC9147657; doi:10.3390/ph15050496)
Supplement: Supplementary file 1 [file pharmaceuticals-15-00496-s001.zip]

Archive with 1 entries (1 files):
- pharmaceuticals-1628013-supplementary.pdf
